# Supplementary material for: A 5-Year Review of Invasive Fungal Infection at an Academic Medical Center
Source: Front Cell Infect Microbiol. 2020 Oct 22;10:553648. doi: 10.3389/fcimb.2020.553648 (PMC7642834; doi:10.3389/fcimb.2020.553648)
Supplement: Supplementary file 1 [file Table_1.XLSX]

## Sheet: Sheet1
	Candida albicans (n=94)	candida parapsilosis(n=177)	Candida guilliermondii (n=136)	candida glabrata(n=41)	Candida tropicalis(n=39)	Cryptococcus neoformans(n=14)	All fungi(n=509)
male	61	109	85	28	25	8	322
Age (mean ±SD)	60.79±19.57	60.68±15.08	59.85±15.10	63.54±15.11	60.13±16.21	42.64±13.32	60.08±16.37
>65 years old	40	78	48	19	15	1	202
hypoproteinemia	72	122	87	34	31	5	354
Serum creatinine levels	90.5±72.6	79.0±107.2	67.2±53.0	86.9±81.0	149.0±177.9	75.4±76.2	85.3±100.0
Leucocyte levels	11.1±5.9	7.6±3.5	7.0±3.6	11.0±7.6	8.2±7.8	5.3±3.0	8.8±5.8
Total bilirubin levels	31.8±45.1	30.6±49.9	24.8±34.4	25.0±30.5	22.7±35.3	7.5±4.7	27.3±41.9
Stay in ICU during hospitalization	58	86	57	26	11	2	242
Medical ward	38	15	3	9	16	14	104
Surgical ward	38	135	114	23	16	0	331
Solid malignancy	34	99	81	18	10	0	244
Hematologic malignancy	0	2	0	0	10	0	12
diabetes	19	26	18	5	7	1	71
Renal failure	12	20	5	6	11	2	57
pancreatitis	6	18	20	1	3	0	49
Length of stay (>10 days)	85	173	136	38	38	12	489
Length of stay in ICU	19.2±21.1	27.3±33.0	32.3±56.4	24.5±23.1	47.3±53.8	15.0±0	27.2±38.5
Long-term use of broad-spectrum antibiotics (> 2 weeks)	55	113	67	25	32	7	289
Recent surgery	65	137	110	31	19	1	365
High-dose corticosteroid therapy continued for the past 60 days (> 3 weeks)	1	4	1	2	1	4	13
Invasive fungal infections in the past 2 years	1	2	1	2	1	4	15
Use immunosuppressants within the past 30 days	6	6	7	1	9	2	34
AIDS	0	0	0	0	0	8	8
Bone marrow transplant or solid organ transplant	3	2	0	0	0	1	6
Invasive mechanical ventilation	47	79	52	20	11	1	212
catheter	71	148	121	36	20	3	401
Central venous catheter	38	122	98	22	20	2	302
stomach tube	48	112	86	25	18	1	290
Other drainage duct	43	143	109	26	14	1	335
Antifungal therapy before hospitalization	2	2	1	2	1	4	16
Total parenteral nutrition	57	162	133	26	21	0	404
Septic shock	19	19	16	6	6	0	69
bacteremia	49	92	53	26	18	1	246
Death (within 30 days)	23	35	16	12	17	2	109
Combine 3 or more antibiotics	45	90	53	18	24	5	239
Glucocorticoid use during hospitalization (>2 weeks)	3	6	4	2	2	5	24
Multiple hospitalizations within 2 years (>2 times)	59	99	82	33	28	10	313
Persistent mycosis	34	80	42	14	14	9	195
