# Supplementary material for: A 5-Year Review of Invasive Fungal Infection at an Academic Medical Center
Source: Front Cell Infect Microbiol. 2020 Oct 22;10:553648. doi: 10.3389/fcimb.2020.553648 (PMC7642834; doi:10.3389/fcimb.2020.553648)
Supplement: Supplementary file 3 [file Table_3.XLSX]

## Sheet: Sheet1
Characteristic	Patients with candida albicans (n=415)	Patients with candida albicans (n=94)	Statistic	P value
Gender (male)	261 (62.89%)	61 (64.89%)	0.132	0.716
Age (years)a	61.00 (52.00, 71.00)	62.00 (52.75, 74.00)	-1.047	0.295
Length of stay (days)a	32.00 (23.00, 53.00)	31.50 (19.25, 51.75)	-0.809	0.418
Length of stay in ICUa	0.00 (0.00, 11.00)	6.00 (0.00, 16.00)	-2.454	0.014
Albumin (g/l)a	27.4 (23.5, 31.0)	26.1 (22.1, 31.1)	-1.073	0.283
Neutrophils (109/L)a	5.52 (3.69, 8.31)	7.72 (5.09, 11.35)	-4.082	<0.001
Lymphocyte (109/L)a	0.70 (0.47, 1.04)	0.90 (0.57, 1.56)	-3.443	0.001
Creatinine (g/l)a	58 (43, 78)	67 (44, 92)	-1.597	0.11
Lymphocyte (109/L)a	7.07 (4.66, 10.21)	9.78 (7.31, 14.06)	-5.8	<0.001
Total bilirubin (umol/l)a	13.40 (8.00, 24.40)	15.10 (8.85, 32.13)	-0.711	0.477
CRP (mg/l)a	63.40 (0.00, 112.00)	80.15 (5.66, 143.25)	-1.892	0.059
PCT (ng/ml)a	0.27 (0.00, 0.84)	0.38 (0.00, 2.62)	-1.559	0.119
Tumour	212 (51.08%)	32 (34.04%)	8.918	0.003
Diabetes	52 (12.53%)	19 (20.21%)	3.769	0.052
Pancreatitis	43 (10.36%)	6 (6.38%)	1.394	0.238
Total parenteral nutrition	347 (83.61%)	57 (60.64%)	24.71	< 0.001
Renal failure	45 (10.84%)	12 (12.77%)	0.285	0.594
Recent surgery (within 2 weeks)	231 (55.66%)	49 (52.13%)	0.387	0.534
Use immunosuppressants within the past 30 days	28 (6.75%)	6 (6.38%)	0.016	0.898
ICU	181 (43.61%)	57 (60.64%)	8.922	0.003
Hypoproteinemia	286 (69.08%)	68 (72.34%)	0.385	0.535
Invasive mechanical ventilation	159 (38.31%)	46 (48.94%)	3.595	0.058
Catheter	330 (79.92%)	71 (75.53%)	0.729	0.393
Stomach tube	242 (58.31%)	48 (51.06%)	1.643	0.2
Central venous catheter	264 (63.61%)	48 (51.06%)	5.089	0.024
Drainage tube	292 (70.36%)	43 (45.74%)	20.642	< 0.001
Septic shock	49 (11.81%)	19 (20.21%)	4.678	0.031
Multiple hospitalizations within 2 years (>2 times)	251 (60.48%)	59 (62.77%)	0.168	0.682
