# Supplementary material for: A 5-Year Review of Invasive Fungal Infection at an Academic Medical Center
Source: Front Cell Infect Microbiol. 2020 Oct 22;10:553648. doi: 10.3389/fcimb.2020.553648 (PMC7642834; doi:10.3389/fcimb.2020.553648)
Supplement: Supplementary file 4 [file Table_4.XLSX]

## Sheet: Sheet1
Characteristic	Patients with non-persistent candidiasis (n=139)	Patients with persistent candidiasis(n=195)	Statistic	P value
Gender (male)	90 (64.75%)	119 (61.03%)	0.48	0.488
Age (years)a	59.00 (51.00, 68.25)	62.00 (52.00, 73.00)	-1.819	0.069
Length of stay (days)a	34.00 (24.75, 50.00)	45.00 (29.00, 72.00)	-3.573	< 0.001
Length of stay in ICUa	0.00 (0.00, 8.00)	7.00 (0.00, 26.00)	-3.934	< 0.001
Albumin (g/l)a	27.7 (23.7, 32.1)	27.0 (23.1, 30.4)	-1.055	0.292
Neutrophils (109/L)a	4.89 (3.17, 8.07)	6.38 (4.22, 9.00)	-2.801	0.005
Lymphocyte (109/L)a	0.62 (0.44, 1.03)	0.79 (0.57, 1.13)	-3.172	0.002
Creatinine (g/l)a	57 (43, 76)	59 (42, 89)	-0.751	0.452
Leukocyte (109/L)a	6.75 (4.25, 9.96)	7.86 (5.55, 11.13)	-3.056	0.002
Total bilirubin (umol/l)a	14.60 (7.90, 25.70)	13.60 (8.70, 28.10)	-0.191	0.848
CRP (mg/l)a	70.60 (2.49, 120.00)	78.40 (15.00, 123.00)	-1.463	0.143
PCT (ng/ml)a	0.28 (0.00, 0.97)	0.36 (0.17, 1.07)	-2.129	0.033
Tumour	67 (48.20%)	82 (42.05%)	1.242	0.265
Diabetes	16 (11.51%)	36 (18.51%)	2.983	0.084
Pancreatitis	16 (11.51%)	21 (10.77%)	0.045	0.831
Total parenteral nutrition	116 (83.45%)	148 (75.90%)	2.797	0.094
Renal failure	12 (8.63%)	32 (16.41%)	4.291	0.038
Recent surgery (within 2 weeks)	82 (58.99%)	88 (26.35%)	6.242	0.012
Use immunosuppressants within the past 30 days	11 (7.91%)	15 (7.69%)	0.006	0.941
ICU	60 (43.17%)	116 (59.49%)	8.673	0.003
Hypoproteinemia	95 (68.84%)	142 (72.82%)	0.624	0.43
Invasive mechanical ventilation	55 (39.57%)	103 (52.82%)	5.717	0.017
Catheter	106 (76.26%)	155 (79.49%)	0.495	0.482
Stomach tube	84 (60.43%)	116 (50.49%)	0.03	0.862
Central venous catheter	85 (61.15%)	136 (69.74%)	2.676	0.102
Drainage tube	96 (69.06%)	128 (65.64%)	0.431	0.512
Septic shock	16 (11.51%)	37 (18.97%)	3.386	0.066
Multiple hospitalizations within 2 years (>2 times)	84 (60.43%)	136 (69.74%)	3.13	0.077
