# Supplementary material for: A 5-Year Review of Invasive Fungal Infection at an Academic Medical Center
Source: Front Cell Infect Microbiol. 2020 Oct 22;10:553648. doi: 10.3389/fcimb.2020.553648 (PMC7642834; doi:10.3389/fcimb.2020.553648)
Supplement: Supplementary file 5 [file Table_5.XLSX]

## Sheet: Sheet1
Characteristic	Patients with isolated fungal infection (n=426)	Patients with multiple fungal infections (n=83)	Statistic	P value
Gender (male)	279 (65.49%)	43 (51.81%)	5.598	0.018
Age (years)a	61.00 (51.00, 70.00)	65.00 (53.00, 76.00)	-2.612	0.009
Length of stay (days)a	30.00 (22.00, 49.00)	50.00 (35.00, 89.00)	-5.727	< 0.001
Length of stay in ICUa	0.00 (0.00, 7.50)	19.00 (1.00, 44.00)	-7.633	< 0.001
Albumin (g/l)a	27.2 (23.4, 31.0)	28.0 (24.4, 31.9)	-1.408	0.159
Neutrophils (109/L)a	5.80 (3.81, 8.72)	6.43 (3.99, 8.59)	-0.536	0.592
Lymphocyte (109/L)a	0.70 (0.49, 1.04)	0.96 (0.60, 1.28)	-3.245	0.001
Creatinine (g/l)a	59 (45, 78)	60 (36, 93)	-0.253	0.8
Leukocyte (109/L)a	7.32 (5.01, 10.48)	8.37 (5.39, 11.49)	-1.649	0.099
Total bilirubin (umol/l)a	13.60 (7.90, 24.55)	13.80 (8.80, 26.90)	-0.244	0.808
CRP (mg/l)a	63.45 (0.00, 117.25)	83.10 (26.90, 120.00)	-2.183	0.029
PCT (ng/ml)a	0.26 (0.00, 1.03)	0.37 (0.20, 0.97)	-2.301	0.021
Tumour	216 (50.70%)	28 (33.73%)	8.015	0.005
Diabetes	45 (10.56%)	26 (31.33%)	24.946	< 0.001
Pancreatitis	44 (10.33%)	5 (6.02%)	1.479	0.224
Total parenteral nutrition	339 (79.58%)	65 (78.31%)	0.068	0.795
Renal failure	41 (9.62%)	16 (19.28%)	6.509	0.011
Recent surgery (within 2 weeks)	253 (59.39%)	27 (32.53%)	20.249	< 0.001
Use immunosuppressants within the past 30 days	32 (7.51%)	2 (2.41%)	2.901	0.089
ICU	176 (41.31%)	62 (74.70%)	31.099	< 0.001
Hypoproteinemia	299 (70.35%)	55 (66.27%)	0.549	0.459
Invasive mechanical ventilation	150 (35.21%)	55 (66.27%)	27.849	< 0.001
Catheter	329 (77.23%)	72 (86.75%)	3.764	0.052
Stomach tube	234 (54.93%)	56 (67.47%)	4.456	0.035
Central venous catheter	249 (58.45%)	63 (75.90%)	8.919	0.003
Drainage tube	278 (65.26%)	57 (68.67%)	0.36	0.548
Septic shock	42 (9.86%)	26 (31.33%)	27.655	< 0.001
Multiple hospitalizations within 2 years (>2 times)	248 (58.22%)	62 (74.70%)	7.926	0.005
