# Supplementary material for: A 5-Year Review of Invasive Fungal Infection at an Academic Medical Center
Source: Front Cell Infect Microbiol. 2020 Oct 22;10:553648. doi: 10.3389/fcimb.2020.553648 (PMC7642834; doi:10.3389/fcimb.2020.553648)
Supplement: Supplementary file 6 [file Table_6.XLSX]

## Sheet: Sheet1
Bacterial species	Candida albicans (n)	Candida parapsilosis (n)	Monilia moniliformis (n)	Candida glabrata (n)	Candida tropicalis (n)	Cryptococcus neoformans (n)	All fungi (n)
Acinetobacter baumannii	23	45	26	9	7	0	111
Staphylococcus saprophytics	0	6	2	1	0	0	9
Staphylococcus hominis	4	11	4	3	3	1	26
Escherichia coli	7	19	16	5	6	0	55
Viridans streptococci	0	2	0	2	0	0	4
Klebsiella pneumoniae	9	15	8	7	5	1	46
Pseudomonas aeruginosa	16	20	14	11	4	0	65
Enterococcus faecium	16	22	17	5	8	0	72
Staphylococcus epidermidis	5	15	6	2	7	0	36
Staphylococcus haemolyticus	3	8	3	2	1	0	17
Proteus mirabilis	1	1	2	1	0	0	6
Staphylococcus lentus	0	3	0	0	0	0	3
Staphylococcus aureus	9	30	0	0	0	0	39
Stenotrophomonas maltophilia	3	11	6	2	0	0	20
Pseudomonas putida	1	5	0	0	0	0	6
Enterobacter cloacae	0	1	1	0	0	0	3
Burkholderia cepacia	3	6	7	0	1	0	17
Enterococcus faecalis	3	7	2	0	0	0	12
Enterobacter aerogenes	1	1	3	0	0	0	5
Streptococcus mutans	0	0	0	1	0	0	1
Enterococcus gallinarum	0	1	1	0	0	0	2
Streptococcus anginosus	1	1	0	0	0	0	2
Serratia marcescens	3	1	2	3	2	0	11
Corynebacterium diphtheriae	2	3	3	0	1	0	9
Proteus vulgaris	0	0	3	0	0	0	3
Klebsiella oxytoca	1	1	2	2	0	0	6
Staphylococcus cohnii	1	3	0	0	1	0	5
Bacillus brevis	0	0	1	0	0	0	1
