# Supplementary material for: A 5-Year Review of Invasive Fungal Infection at an Academic Medical Center
Source: Front Cell Infect Microbiol. 2020 Oct 22;10:553648. doi: 10.3389/fcimb.2020.553648 (PMC7642834; doi:10.3389/fcimb.2020.553648)
Supplement: Supplementary file 7 [file Table_7.XLSX]

## Sheet: Sheet1
Specimen number	Medical record No.	Patient's name	Gender	Age	Department	Date of specimen	Fungi	Blood culture and identification of bacteria
61307897	6257003	姜晓曼	F	35	Rheumatism and immunity department	2013-12-09	cne	No bacterial infection
61303600	6791975	初立国	M	55	Respiratory medicine department	2013-06-13	cne	No bacterial infection
61300690	6884433	张恒霞	F	53	Rheumatism and immunity department	2013-02-01	cne	No bacterial infection
61406886	7726522	潘晓云	F	52	Rheumatism and immunity department	2014-09-02	cne	No bacterial infection
61405554	11785693	王凯	M	39	Respiratory medicine department	2014-07-18	cne	No bacterial infection
61406708	11869928	高铁军	M	47	Infectious diseases department	2014-08-27	cne	(Klebsiella pneumoniae，Staphylococcus hominis)
71501093	12444978	于晓帆	F	18	Neurology department	2015-02-10	cne	Undetected
61505185	12897333	李洪杰	F	41	Infectious diseases department	2015-07-16	cne	No bacterial infection
71509176	13304179	贾祝锐	M	67	Neurology department	2015-12-07	cne	Undetected
71602804	13662630	席鹤龄	M	43	Infectious diseases department	2016-04-15	cne	Undetected
61604151	13772261	齐伟	M	23	Infectious diseases department	2016-05-27	cne	No bacterial infection
61605348	14009447	赵长林	F	57	Infectious diseases department	2016-07-06	cne	No bacterial infection
81601899	14492516	李春阳	M	40	Neurology department	2016-12-02	cne	Undetected
71706657	15380347	韩博宇	M	27	Infectious diseases department	2017-09-15	cne	No bacterial infection
61400257	11299974	李兴国	M	89	Respiratory medicine department	2014-01-09	clu	(Acinetobacter baumannii)
61610029	14468279	关爱平	F	61	Respiratory medicine department	2016-12-14	clu	(Enterococcus faecium，Acinetobacter baumannii)
61706347	14988108	陈超	F	33	Vascular surgery department	2017-08-05	cct	(Acinetobacter baumannii，Enterococcus faecium)
61404133	11711035	杨斌	M	31	Gastrointestinal surgery department	2014-06-04	ckr	(Staphylococcus epidermidis，Enterobacter cloacae，Acinetobacter baumannii，Escherichia coli，Enterococcus faecium)
81500926	12511987	李树林	M	53	Thoracic surgery department	2015-05-27	ckr	(Enterococcus faecium，Klebsiella pneumoniae)
71604855	13216129	董洪跃	M	56	Respiratory medicine department	2016-07-12	ckr	(Burkholderia cepacia，Acinetobacter baumannii，)
71600509	13470598	刘文会	M	57	Gastrointestinal surgery department	2016-01-19	ckr	No bacterial infection
81700705	15062174	芦作艺	M	60	Gastrointestinal oncology surgery department	2017-06-05	ckr	(Escherichia coli，Proteus mirabilis)
61501774	7438510	马秀梅	F	61	Pancreatic biliary surgery department	2015-03-12	cpa	(Acinetobacter baumannii，Staphylococcus epidermidis)
61307439	7459851	马洪权	M	67	The cadre ward	2013-11-22	cpa	No bacterial infection
61307538	8623278	孟庆云	M	75	Respiratory medicine department	2013-11-27	cpa	(Acinetobacter baumannii，Klebsiella pneumoniae，Pseudomonas aeruginosa)
61400415	8967937	李国昌	M	93	ICU	2014-01-15	cpa	(Enterococcus faecium，Acinetobacter baumannii，Diphthemid bacillus，Staphylococcus saprophytics)
61300267	9271996	李宗庆	M	55	Kidney internal medicine	2013-01-14	cpa	No bacterial infection
61406355	10072508	孙志文	M	61	Gastrointestinal oncology surgery department	2014-08-14	cpa	(Staphylococcus haemolyticus)
61601734	10117061	张永刚	M	40	ICU	2016-03-03	cpa	(Acinetobacter baumannii)
61300276	10315677	张太凤	M	54	Hepatological surgery department	2013-01-14	cpa	No bacterial infection
61700091	10578795	吕景明	M	69	Pancreatic biliary surgery department	2017-01-04	cpa	No bacterial infection
61303198	10666392	冯明良	M	64	Gastrointestinal oncology surgery department	2013-05-27	cpa	No bacterial infection
61303744	10738110	王波	F	52	ICU	2013-06-20	cpa	(Staphylococcus epidermidis，Acinetobacter baumannii)
61304738	10752371	吴宇光	M	63	Pancreatic biliary surgery department	2013-08-02	cpa	No bacterial infection
61304028	10786745	胡布钦	M	20	Neurology department	2013-07-05	cpa	(Staphylococcus haemolyticus，Staphylococcus epidermidis，Acinetobacter baumannii，Staphylococcus cohnii ，Klebsiella pneumoniae，Escherichia coli，Staphylococcus hominis)
61604675	10840391	冯韧	M	62	Gastrointestinal oncology surgery department	2016-06-13	cpa	No bacterial infection
61304893	10860621	党淑贤	F	58	Pancreatic biliary surgery department	2013-08-08	cpa	No bacterial infection
61401596	10891250	魏向琴	F	42	Pancreatic biliary surgery department	2014-03-05	cpa	No bacterial infection
71708550	10949076	常中威	M	45	Hepatological surgery department	2017-11-24	cpa	Undetected
61306106	10974962	王幼民	M	60	Vascular surgery department	2013-09-24	cpa	(Acinetobacter baumannii，Staphylococcus aureus)
61306333	10995549	张桂香	F	71	Vascular surgery department	2013-10-05	cpa	No bacterial infection
71306013	11017083	张芷毓	F	28	Pancreatic biliary surgery department	2013-10-27	cpa	(Staphylococcus haemolyticus，Klebsiella pneumoniae，Enterococcus faecium)
61400261	11047832	苗玥	M	21	Department of hematopathology	2014-01-09	cpa	No bacterial infection
61307046	11067124	宋德成	M	72	Department of cardiac surgery	2013-11-07	cpa	(Pseudomonas aeruginosa，Serratia marcescens)
61308338	11069912	叶荣敏	M	70	Hepatological surgery department	2013-12-24	cpa	(Acinetobacter baumannii，Staphylococcus aureus，Klebsiella oxytoca)
71306372	11079569	张勤	F	63	Pancreatic biliary surgery department	2013-11-12	cpa	Undetected
71306983	11088696	潘宝善	M	73	Department of cardiac surgery	2013-12-10	cpa	(Klebsiella pneumoniae，Pseudomonas aeruginosa，Enterococcus faecium)
71307424	11108974	杨桂兰	F	77	ICU	2013-12-28	cpa	(Acinetobacter baumannii，Enterococcus faecium，Pseudomonas aeruginosa)
61307317	11112158	王颖贤	F	72	Pancreatic biliary surgery department	2013-11-19	cpa	(Escherichia coli，Pseudomonas aeruginosa)
61307463	11114232	侯淑华	F	62	ICU	2013-11-24	cpa	(Staphylococcus epidermidis，Staphylococcus aureus，Burkholderia cepacia)
61307019	11117557	张兆铭	M	76	Gastrointestinal oncology surgery department	2013-11-06	cpa	No bacterial infection
61307479	11158560	王殿儒	M	64	Gastrointestinal oncology surgery department	2013-11-24	cpa	No bacterial infection
61307665	11167319	周末	M	25	Hepatological surgery department	2013-12-01	cpa	No bacterial infection
61307739	11173088	刘静馥	F	78	ICU	2013-12-04	cpa	(Staphylococcus saprophytics，Staphylococcus saprophytics)
61307545	11178056	郑殿选	M	84	Gastrointestinal surgery department	2013-11-27	cpa	(Staphylococcus aureus，Enterococcus faecium)
61307771	11186843	刁素兰	F	79	ICU	2013-12-05	cpa	(Acinetobacter baumannii，Enterococcus faecium，Pseudomonas aeruginosa)
61308521	11197527	牛纯忠	M	65	Pancreatic biliary surgery department	2013-12-29	cpa	(Diphthemid bacillus，Staphylococcus epidermidis)
61308185	11206014	李会仿	F	61	Hepatological surgery department	2013-12-19	cpa	No bacterial infection
71307430	11228898	白清桔	F	76	Pancreatic biliary surgery department	2013-12-29	cpa	(Staphylococcus hominis)
61401014	11239440	应强	M	47	ICU	2014-02-10	cpa	(Acinetobacter baumannii，Klebsiella pneumoniae，Pseudomonas aeruginosa)
71307181	11239515	刘玉琢	M	80	Vascular surgery department	2013-12-19	cpa	Undetected
61308531	11260064	张立娟	F	46	Pancreatic biliary surgery department	2013-12-29	cpa	No bacterial infection
61400455	11275509	徐宝泉	M	85	Gastrointestinal oncology surgery department	2014-01-17	cpa	(Staphylococcus aureus，Acinetobacter baumannii，Pseudomonas aeruginosa，Escherichia coli)
61401447	11287047	徐文惠	M	87	Cardiovascular ward for the elderly	2014-02-26	cpa	(Klebsiella pneumoniae，Acinetobacter baumannii)
61400497	11293786	张秀菊	F	33	Pancreatic biliary surgery department	2014-01-18	cpa	(Enterococcus faecium)
71400382	11293904	孙明岩	F	38	ICU	2014-01-16	cpa	(Acinetobacter baumannii，Staphylococcus epidermidis，Pseudomonas aeruginosa，Staphylococcus aureus，Burkholderia cepacia，Staphylococcus hominis，Enterococcus faecium)
61401321	11312543	杨素霞	F	58	Pancreatic biliary surgery department	2014-02-21	cpa	No bacterial infection
61400693	11315540	李久强	M	69	Department of anus and intestine surgery	2014-01-24	cpa	No bacterial infection
61400695	11322110	叶春荣	F	56	Vascular surgery department	2014-01-25	cpa	(Acinetobacter baumannii，Staphylococcus hominis，Enterococcus faecalis)
61400831	11341297	梁名弟	M	68	Thoracic surgery department	2014-02-01	cpa	(Staphylococcus epidermidis)
61400830	11357995	白涛	M	49	ICU	2014-02-01	cpa	(Acinetobacter baumannii)
61400960	11359191	孙宏达	M	34	Hepatological surgery department	2014-02-08	cpa	(Enterococcus faecium，Acinetobacter baumannii)
61401315	11359925	闫韩阳	M	28	ICU	2014-02-21	cpa	(Pseudomonas aeruginosa，Acinetobacter baumannii，Burkholderia cepacia，Staphylococcus hominis)
61401342	11360994	张明元	M	75	Gastrointestinal oncology surgery department	2014-02-23	cpa	(Staphylococcus epidermidis)
61402035	11366503	杜宝霞	F	55	Department of gynaecology	2014-03-21	cpa	(Acinetobacter baumannii，Klebsiella pneumoniae)
61401322	11385276	张洪玲	F	42	Department of rehabilitation medicine	2014-02-21	cpa	(Acinetobacter baumannii，Enterococcus faecalis)
61401209	11385278	徐亚君	F	39	ICU	2014-02-17	cpa	(Acinetobacter baumannii，Enterobacter aerogenes，Pseudomonas aeruginosa)
61401347	11388837	乔东达	M	29	Pancreatic biliary surgery department	2014-02-23	cpa	No bacterial infection
61401470	11389450	姚海鹏	M	48	Gastrointestinal oncology surgery department	2014-02-27	cpa	No bacterial infection
61401681	11393831	叶万义	M	67	Pancreatic biliary surgery department	2014-03-07	cpa	No bacterial infection
61401527	11401307	殷立荣	F	65	Gastrointestinal surgery department	2014-03-02	cpa	No bacterial infection
61401537	11404995	郝春明	M	63	Gastrointestinal oncology surgery department	2014-03-02	cpa	No bacterial infection
71401336	11407145	郭振和	M	46	Pancreatic biliary surgery department	2014-03-03	cpa	Undetected
71402485	11504288	贺传英	F	67	Pancreatic biliary surgery department	2014-04-16	cpa	Undetected
61403215	11533486	马福贵	M	61	Gastrointestinal oncology surgery department	2014-05-03	cpa	Undetected
71402807	11551953	关明达	M	76	Gastrointestinal surgery department	2014-04-27	cpa	Undetected
61403988	11603320	张升远	M	69	ICU	2014-05-29	cpa	(Acinetobacter baumannii，Staphylococcus haemolyticus，Escherichia coli)
61403389	11603854	姜明德	M	77	Pancreatic biliary surgery department	2014-05-09	cpa	(Staphylococcus aureus，Acinetobacter baumannii)
61403587	11632606	刘玉恒	M	57	Department of anus and intestine surgery	2014-05-16	cpa	No bacterial infection
71404344	11642658	富财令	F	49	Hepatological surgery department	2014-06-30	cpa	Undetected
61403917	11663981	顾秀琴	F	76	Department of cardiac surgery	2014-05-26	cpa	No bacterial infection
61403733	11668920	郑世军	M	52	Gastrointestinal oncology surgery department	2014-05-20	cpa	No bacterial infection
61404230	11683388	刘风革	F	71	Gastrointestinal oncology surgery department	2014-06-06	cpa	No bacterial infection
61404046	11691696	杜海生	M	51	Pancreatic biliary surgery department	2014-05-31	cpa	No bacterial infection
61404456	11733300	贺天全	M	77	ICU	2014-06-13	cpa	No bacterial infection
61405189	11734134	史铁刚	M	60	Vascular surgery department	2014-07-06	cpa	(Pseudomonas putida，Acinetobacter baumannii，Stenotrophomonas maltophilia)
61405164	11761410	侯一	M	54	Gastrointestinal surgery department	2014-07-05	cpa	(Acinetobacter baumannii，Staphylococcus cohnii ，Staphylococcus aureus)
61405118	11770653	周福云	F	82	Department of anus and intestine surgery	2014-07-03	cpa	No bacterial infection
61404974	11772588	兰天辉	F	38	Pancreatic biliary surgery department	2014-06-29	cpa	(Staphylococcus aureus，Staphylococcus haemolyticus，Enterococcus gallinarum，Staphylococcus saprophytics，Pseudomonas aeruginosa，Burkholderia cepacia)
61406112	11789411	李继承	M	63	Department of cardiac surgery	2014-08-07	cpa	(Klebsiella pneumoniae，Pseudomonas aeruginosa，Staphylococcus hominis)
61405815	11804985	吴俊卿	F	81	Gastrointestinal surgery department	2014-07-28	cpa	(Acinetobacter baumannii)
61405974	11812479	白云	F	71	Pancreatic biliary surgery department	2014-08-03	cpa	(Staphylococcus hominis)
61405644	11818941	刘凤环	F	59	Gastrointestinal oncology surgery department	2014-07-22	cpa	No bacterial infection
61405941	11839906	丁桂秋	M	74	Vascular surgery department	2014-08-02	cpa	No bacterial infection
61405973	11878183	陈谦	F	69	Gastrointestinal oncology surgery department	2014-08-03	cpa	No bacterial infection
61406515	11883246	王桂兰	F	65	Gastrointestinal oncology surgery department	2014-08-20	cpa	No bacterial infection
61406330	11885563	关庆普	M	56	Pancreatic biliary surgery department	2014-08-14	cpa	(Staphylococcus aureus，Enterococcus faecium)
61406064	11887557	徐长珍	F	77	Endocrinology department	2014-08-05	cpa	No bacterial infection
61407205	11894978	张树杰	M	56	ICU	2014-09-15	cpa	(Acinetobacter baumannii)
61408644	11895280	叶亚建	M	27	Gastrointestinal surgery department	2014-11-08	cpa	(Staphylococcus aureus，Pseudomonas aeruginosa，Escherichia coli)
61407207	11971968	金玉芹	F	77	Gastrointestinal surgery department	2014-09-15	cpa	(Staphylococcus saprophytics，Staphylococcus epidermidis，Acinetobacter baumannii)
61407220	11976728	任素芬	F	65	Gastrointestinal oncology surgery department	2014-09-15	cpa	No bacterial infection
61407080	11979307	李素贤	F	79	Vascular surgery department	2014-09-09	cpa	(Enterococcus faecium，Enterococcus faecalis，Klebsiella pneumoniae)
61407199	11992793	石长占	M	68	Gastrointestinal surgery department	2014-09-14	cpa	(Escherichia coli，Enterococcus faecium)
61407732	12009622	李东	M	55	Hepatological surgery department	2014-10-04	cpa	(Pseudomonas putida，Escherichia coli，Enterococcus faecium，Acinetobacter baumannii，Stenotrophomonas maltophilia)
61407270	12011466	李博	M	25	Joint surgery	2014-09-16	cpa	(Staphylococcus hominis，Acinetobacter baumannii，Staphylococcus saprophytics)
71406726	12011540	马文静	F	75	Pancreatic biliary surgery department	2014-09-30	cpa	(Klebsiella pneumoniae，Pseudomonas putida，Enterococcus faecalis)
61500812	12020708	董旭	M	28	Pancreatic biliary surgery department	2015-01-31	cpa	(Acinetobacter baumannii，Staphylococcus epidermidis，Enterococcus faecium)
61504577	12072076	董延国	M	36	Pancreatic biliary surgery department	2015-06-23	cpa	No bacterial infection
61408299	12103205	李素红	F	53	Hepatological surgery department	2014-10-27	cpa	(Staphylococcus epidermidis，Staphylococcus aureus)
61408332	12108889	张亚俊	F	58	Hepatological surgery department	2014-10-27	cpa	No bacterial infection
61408555	12109484	刘克彬	M	33	ICU	2014-11-06	cpa	(Staphylococcus aureus，Acinetobacter baumannii)
61408407	12135120	栾亚春	F	70	Gastrointestinal oncology surgery department	2014-10-30	cpa	No bacterial infection
71501003	12260819	韩国仁	M	70	Thoracic surgery department	2015-02-06	cpa	(Stenotrophomonas maltophilia，Escherichia coli，Acinetobacter baumannii)
71503153	12269533	黄生义	M	57	Pancreatic biliary surgery department	2015-04-29	cpa	Undetected
61410000	12303104	单淑贤	F	71	ICU	2014-12-25	cpa	No bacterial infection
61501741	12439335	吴锡筠	F	79	ICU	2015-03-12	cpa	(Acinetobacter baumannii，Staphylococcus aureus)
61501784	12475694	于开珍	F	63	Pancreatic biliary surgery department	2015-03-13	cpa	No bacterial infection
61501938	12479224	齐秀梅	F	54	Pancreatic biliary surgery department	2015-03-18	cpa	No bacterial infection
61502307	12512543	赵景章	M	68	Hepatological surgery department	2015-03-31	cpa	No bacterial infection
61502177	12513151	陈积山	M	69	Department of anus and intestine surgery	2015-03-26	cpa	No bacterial infection
61505358	12515737	刘桂敏	F	71	Department of rehabilitation medicine	2015-07-23	cpa	(Pseudomonas aeruginosa，Enterococcus faecium，Pseudomonas aeruginosa，Escherichia coli)
61504496	12682105	徐景伟	M	58	ICU	2015-06-19	cpa	(Acinetobacter baumannii，Stenotrophomonas maltophilia)
81501292	12695616	马星国	M	52	ICU	2015-07-31	cpa	(Escherichia coli，Enterococcus faecalis，Staphylococcus saprophytics，Burkholderia cepacia)
61504070	12715077	祝双贺	M	26	ICU	2015-06-04	cpa	(Acinetobacter baumannii，Pseudomonas aeruginosa，Enterococcus faecium)
61509006	12741517	李音宽	F	27	Gastrology department	2015-12-05	cpa	No bacterial infection
61504238	12742555	李志平	M	76	Gastrointestinal surgery department	2015-06-11	cpa	(Staphylococcus epidermidis)
61604960	12781961	谭金祥	M	64	Gastrointestinal surgery department	2016-06-24	cpa	No bacterial infection
61600971	12804615	王英	M	84	Department of anus and intestine surgery	2016-02-03	cpa	No bacterial infection
61505128	12886202	辛德文	M	64	Pancreatic biliary surgery department	2015-07-14	cpa	No bacterial infection
61505632	12973334	王坤	M	62	ICU	2015-08-01	cpa	(Escherichia coli，Stenotrophomonas maltophilia)
61505950	12989165	冯德龙	M	42	Kidney internal medicine	2015-08-13	cpa	No bacterial infection
61507095	13052930	刘旭升	M	81	Respiratory medicine department	2015-09-24	cpa	(Staphylococcus epidermidis)
61607624	13084995	李宝生	M	65	Hepatological surgery department	2016-09-17	cpa	(Escherichia coli，Viridans streptococci)
61507254	13118702	徐凤琴	F	59	Gastrointestinal oncology surgery department	2015-09-29	cpa	No bacterial infection
61507725	13138238	郝家春	M	77	Hepatological surgery department	2015-10-19	cpa	(Pseudomonas aeruginosa，Diphthemid bacillus)
61507650	13161203	刘建设	M	61	Pancreatic biliary surgery department	2015-10-15	cpa	(Staphylococcus epidermidis)
61507814	13176130	胡景林	M	68	Gastrointestinal surgery department	2015-10-22	cpa	No bacterial infection
61600414	13340017	包金芝	F	51	ICU	2016-01-17	cpa	(Acinetobacter baumannii，Escherichia coli)
61509548	13353721	李淑春	F	76	Hepatological surgery department	2015-12-24	cpa	(Klebsiella pneumoniae，Staphylococcus aureus)
61605183	13385199	宇克权	M	64	ICU	2016-07-01	cpa	(Acinetobacter baumannii，Pseudomonas aeruginosa，Enterobacter cloacae)
61600942	13439830	陈广利	M	46	Hepatological surgery department	2016-02-02	cpa	(Enterococcus faecium)
61601657	13522552	张桂荣	F	61	Gastrointestinal oncology surgery department	2016-02-29	cpa	No bacterial infection
61601574	13524208	王井兴	M	65	Gastrointestinal oncology surgery department	2016-02-26	cpa	No bacterial infection
61601512	13525151	赵景华	F	75	Pancreatic biliary surgery department	2016-02-24	cpa	(Staphylococcus lentus)
61602044	13535028	刘明德	M	66	Hepatological surgery department	2016-03-14	cpa	(Escherichia coli，Streptococcus anginosus ，Enterococcus faecalis )
71602021	13590495	曹明章	M	82	Department of anus and intestine surgery	2016-03-18	cpa	Undetected
61602248	13603276	郑洪文	M	64	Gastrointestinal oncology surgery department	2016-03-20	cpa	No bacterial infection
61602731	13626435	张令凯	M	63	Gastrointestinal oncology surgery department	2016-04-06	cpa	No bacterial infection
61604007	13686633	李喜财	M	64	Gastrointestinal oncology surgery department	2016-05-22	cpa	No bacterial infection
71602897	13689090	赵爱坤	F	59	Department of cardiac surgery	2016-04-19	cpa	(Acinetobacter baumannii)
61603052	13710122	郝亚茹	F	57	Hepatological surgery department	2016-04-19	cpa	No bacterial infection
61604738	13742655	罗志凌	F	77	Vascular surgery department	2016-06-16	cpa	(Enterococcus faecium)
61605339	13765625	戴长友	M	34	Gastrointestinal surgery department	2016-07-06	cpa	(Staphylococcus hominis)
61607343	13853756	杨素琴	F	80	Pancreatic biliary surgery department	2016-09-08	cpa	(Enterococcus faecium，Klebsiella pneumoniae，Stenotrophomonas maltophilia，Escherichia coli)
61604371	13866435	王翠珍	F	53	Gastrointestinal surgery department	2016-06-03	cpa	No bacterial infection
61604679	13889896	蒋立柯	M	50	Pancreatic biliary surgery department	2016-06-14	cpa	No bacterial infection
61604757	13896487	王世德	M	62	ICU	2016-06-16	cpa	No bacterial infection
61604784	13914846	王文玉	M	76	Gastrology department	2016-06-17	cpa	Undetected
61607476	14006836	王新萍	F	53	Gastrointestinal surgery department	2016-09-12	cpa	(Staphylococcus aureus，Acinetobacter baumannii)
61606294	14064823	冯长海	M	62	Hepatological surgery department	2016-08-06	cpa	(Klebsiella pneumoniae)
61606380	14074102	李秀芹	F	57	Pancreatic biliary surgery department	2016-08-09	cpa	No bacterial infection
61609234	14124227	安迪	M	72	Gastrointestinal oncology surgery department	2016-11-16	cpa	(Staphylococcus epidermidis)
61607857	14140663	王昶	M	73	Gastrointestinal surgery department	2016-09-24	cpa	(Acinetobacter baumannii)
61607320	14152451	庄久艳	F	43	Hepatological surgery department	2016-09-07	cpa	(Escherichia coli，Klebsiella pneumoniae)
71606055	14166256	王美蓉	F	62	Pancreatic biliary surgery department	2016-08-30	cpa	No bacterial infection
61608209	14172173	孙忠义	M	53	Pancreatic biliary surgery department	2016-10-11	cpa	(Escherichia coli，Enterococcus faecium)
61608012	14222804	钱宝才	M	65	Pancreatic biliary surgery department	2016-10-01	cpa	(Escherichia coli，Viridans streptococci)
71606973	14302801	曲淑琴	F	79	Pancreatic biliary surgery department	2016-10-10	cpa	Undetected
61608578	14314738	金淳东	M	40	Gastrointestinal surgery department	2016-10-24	cpa	No bacterial infection
61608713	14334359	崔金玲	F	67	Pancreatic biliary surgery department	2016-10-28	cpa	No bacterial infection
61609112	14360631	王新林	M	66	ICU	2016-11-11	cpa	(Acinetobacter baumannii，Staphylococcus hominis，Pseudomonas aeruginosa，Enterococcus faecium)
71608108	14453243	陈良	M	61	Pancreatic biliary surgery department	2016-11-24	cpa	No bacterial infection
61700199	14573469	邵本群	M	60	Pancreatic biliary surgery department	2017-01-07	cpa	(Pseudomonas aeruginosa)
61700100	14575292	李君	M	38	Pancreatic biliary surgery department	2017-01-05	cpa	(Staphylococcus lentus)
61701385	14619678	赵朝波	M	71	Gastrointestinal surgery department	2017-02-20	cpa	(Staphylococcus haemolyticus)
61701248	14646520	李凤芝	F	66	Gastrointestinal oncology surgery department	2017-02-15	cpa	(Acinetobacter baumannii)
61701941	14777129	刘福娟	F	69	Gastrointestinal oncology surgery department	2017-03-11	cpa	No bacterial infection
61702499	14807835	白金生	M	67	Pancreatic biliary surgery department	2017-03-31	cpa	(Escherichia coli，Proteus mirabilis)
61702546	14823181	刘红卫	M	78	Gastrointestinal oncology surgery department	2017-04-01	cpa	No bacterial infection
61702285	14826732	郝士荣	F	55	Pancreatic biliary surgery department	2017-03-24	cpa	No bacterial infection
61702373	14831433	何忠良	M	80	Hepatological surgery department	2017-03-28	cpa	No bacterial infection
61702397	14836675	汪文宪	M	53	Gastrointestinal oncology surgery department	2017-03-28	cpa	No bacterial infection
71701963	14848277	白全	M	58	Respiratory medicine department	2017-03-25	cpa	(Acinetobacter baumannii，Staphylococcus hominis，Klebsiella pneumoniae)
61704237	14997595	丁玉兰	F	70	Gastrointestinal oncology surgery department	2017-05-31	cpa	(Staphylococcus haemolyticus)
61705456	15192654	徐国鑫	M	49	Gastrointestinal oncology surgery department	2017-07-10	cpa	No bacterial infection
71709135	15512043	冯士义	M	61	Hepatological surgery department	2017-12-15	cpa	(Enterococcus faecium，Staphylococcus haemolyticus)
61710448	15671379	蒋宝生	M	43	Pancreatic biliary surgery department	2017-12-15	cpa	No bacterial infection
61709769	15687377	姚广庆	M	75	Respiratory medicine department	2017-11-27	cpa	No bacterial infection
61702330	6125518	史宏丽	F	29	Gastrointestinal oncology surgery department	2017-03-26	cgu	No bacterial infection
61607661	6143707	王桂荣	F	72	Gastrointestinal oncology surgery department	2016-09-19	cgu	No bacterial infection
61307186	6936293	王元	M	80	ICU	2013-11-13	cgu	(Staphylococcus aureus，Burkholderia cepacia)
61400012	8967937	李国昌	M	93	ICU	2014-01-01	cgu	(Enterococcus faecium，Acinetobacter baumannii，Staphylococcus saprophytics，Diphthemid bacillus)
61307200	9735222	王成久	M	82	ICU	2013-11-13	cgu	(Staphylococcus aureus，Staphylococcus epidermidis)
61400847	10023107	李兰芝	F	92	ICU	2014-02-03	cgu	(Stenotrophomonas maltophilia，Acinetobacter baumannii，Pseudomonas aeruginosa，Enterococcus faecium，Staphylococcus aureus，Burkholderia cepacia，Enterobacter aerogenes)
61400665	11053644	刘金山	M	74	Gastrointestinal surgery department	2014-01-23	cgu	No bacterial infection
61308188	11069912	叶荣敏	M	70	Hepatological surgery department	2013-12-19	cgu	(Acinetobacter baumannii，Staphylococcus aureus，Klebsiella oxytoca)
61307587	11088696	潘宝善	M	73	Department of cardiac surgery	2013-11-28	cgu	(Klebsiella pneumoniae，Pseudomonas aeruginosa，Enterococcus faecium)
61308263	11141719	王素梅	F	73	Gastrointestinal oncology surgery department	2013-12-22	cgu	No bacterial infection
61400018	11148520	王德安	M	70	ICU	2014-01-01	cgu	(Enterococcus faecium，Escherichia coli，Pseudomonas aeruginosa，Acinetobacter baumannii)
71306631	11156503	李喜亭	M	75	ICU	2013-11-24	cgu	(Staphylococcus saprophytics)
61400211	11184244	金焕财	M	74	Gastrointestinal oncology surgery department	2014-01-08	cgu	(Acinetobacter baumannii)
61308179	11193166	孙淑贤	F	65	Gastrointestinal surgery department	2013-12-19	cgu	(Acinetobacter baumannii，Enterococcus faecium)
61308437	11218435	侯宏伟	M	45	Pancreatic biliary surgery department	2013-12-26	cgu	No bacterial infection
61308339	11220662	周桂琴	F	51	Pancreatic biliary surgery department	2013-12-24	cgu	No bacterial infection
61308196	11230283	侯希成	M	57	Gastrointestinal oncology surgery department	2013-12-20	cgu	No bacterial infection
61308440	11232565	吴桂忱	M	64	Gastrointestinal oncology surgery department	2013-12-26	cgu	No bacterial infection
61308503	11232793	银金薇	F	28	Gastrointestinal oncology surgery department	2013-12-28	cgu	No bacterial infection
61308351	11239440	应强	M	47	ICU	2013-12-24	cgu	(Acinetobacter baumannii，Pseudomonas aeruginosa，Klebsiella pneumoniae)
61308505	11244234	陈国华	M	63	Gastrointestinal oncology surgery department	2013-12-28	cgu	No bacterial infection
61400136	11262995	李乃杰	F	48	Department of anus and intestine surgery	2014-01-05	cgu	No bacterial infection
61400131	11274626	谭秀丽	F	48	Pancreatic biliary surgery department	2014-01-05	cgu	(Acinetobacter baumannii)
61401319	11293904	孙明岩	F	38	ICU	2014-02-21	cgu	(Acinetobacter baumannii，Staphylococcus epidermidis，Pseudomonas aeruginosa，Staphylococcus aureus，Burkholderia cepacia，Enterococcus faecium)
61400811	11302888	王得才	M	56	Gastrointestinal surgery department	2014-01-30	cgu	No bacterial infection
61400781	11318608	王忠善	M	60	Gastrointestinal oncology surgery department	2014-01-28	cgu	No bacterial infection
71400970	11367385	张立群	M	35	Orthopedics department	2014-02-17	cgu	(Staphylococcus epidermidis，Escherichia coli，Enterococcus faecium)
61402346	11407838	孟亚珍	F	74	ICU	2014-04-01	cgu	(Acinetobacter baumannii，Staphylococcus hominis)
61604903	11426835	王辉	F	81	Pancreatic biliary surgery department	2016-06-22	cgu	(Enterococcus faecium)
61402209	11473009	曹贵林	M	61	Pancreatic biliary surgery department	2014-03-27	cgu	(Acinetobacter baumannii，Enterobacter aerogenes，Staphylococcus aureus)
61402290	11480062	矫博仁	M	58	Gastrointestinal oncology surgery department	2014-03-29	cgu	No bacterial infection
61700593	11484076	张文奇	M	53	Pancreatic biliary surgery department	2017-01-20	cgu	No bacterial infection
61403800	11598332	马连芝	F	71	Gastrointestinal oncology surgery department	2014-05-22	cgu	(Acinetobacter baumannii，Enterococcus faecium)
61404183	11659274	刘淑云	F	64	Gastrointestinal oncology surgery department	2014-06-05	cgu	No bacterial infection
61403928	11683438	李良库	M	47	Orthopedics department	2014-05-27	cgu	(Staphylococcus aureus，Enterococcus faecium，Staphylococcus haemolyticus，Acinetobacter baumannii)
61404321	11699994	张志荣	M	87	Pancreatic biliary surgery department	2014-06-09	cgu	No bacterial infection
61404296	11713183	吴长	M	66	Gastrointestinal oncology surgery department	2014-06-08	cgu	No bacterial infection
61405003	11762348	年新	M	39	Pancreatic biliary surgery department	2014-06-30	cgu	No bacterial infection
61404770	11770902	皮忠苓	M	71	ICU	2014-06-23	cgu	(Acinetobacter baumannii)
61405494	11772588	兰天辉	F	38	Pancreatic biliary surgery department	2014-07-16	cgu	(Staphylococcus aureus，Staphylococcus haemolyticus，Enterococcus gallinarum，Pseudomonas aeruginosa，Burkholderia cepacia)
61405771	11792017	高印山	M	63	Gastrointestinal surgery department	2014-07-26	cgu	(Staphylococcus hominis)
71404999	11826356	韩双喜	M	37	Hepatological surgery department	2014-07-26	cgu	No bacterial infection
61406588	11873658	王玉兰	F	89	ICU	2014-08-23	cgu	(Staphylococcus epidermidis，Burkholderia cepacia，Acinetobacter baumannii)
61406557	11915062	黄宝忠	M	88	Gastrointestinal oncology surgery department	2014-08-22	cgu	No bacterial infection
61504577	12072076	董延国	M	36	Pancreatic biliary surgery department	2015-06-23	cgu	No bacterial infection
61502173	12504511	张铁林	M	62	ICU	2015-03-26	cgu	(Pseudomonas aeruginosa，Escherichia coli，Diphthemid bacillus)
61503517	12605472	李志远	M	80	ICU	2015-05-17	cgu	(Acinetobacter baumannii)
61504607	12771482	吴长富	M	66	ICU	2015-06-24	cgu	(Staphylococcus aureus，Escherichia coli)
61609511	12936296	吕顺	M	32	Gastrointestinal surgery department	2016-11-27	cgu	(Enterococcus faecalis，Klebsiella pneumoniae)
61506942	13074014	孙学增	M	60	Gastrointestinal surgery department	2015-09-18	cgu	No bacterial infection
61607504	13295848	徐春杰	F	34	Pancreatic biliary surgery department	2016-09-13	cgu	No bacterial infection
61604674	13327067	王谊	F	53	Gastrointestinal oncology surgery department	2016-06-13	cgu	No bacterial infection
61602375	13448522	孙淑清	F	74	Pancreatic biliary surgery department	2016-03-24	cgu	(Pseudomonas aeruginosa，Escherichia coli，Enterococcus faecium，Enterococcus faecalis)
61702281	13553994	李玉兰	F	64	Gastrointestinal oncology surgery department	2017-03-24	cgu	(Acinetobacter baumannii)
61601774	13578724	吕桂贤	F	36	Pancreatic biliary surgery department	2016-03-03	cgu	No bacterial infection
61602502	13641734	王红艳	F	60	Department of cardiac surgery	2016-03-29	cgu	No bacterial infection
61606627	13720777	姜世维	M	67	Gastrointestinal oncology surgery department	2016-08-15	cgu	No bacterial infection
61603228	13744356	齐恩和	M	50	Pancreatic biliary surgery department	2016-04-25	cgu	No bacterial infection
61700900	13808409	侯宝国	M	53	Neurology department	2017-02-03	cgu	(Enterobacter aerogenes，Pseudomonas aeruginosa，Enterococcus faecium)
61604800	13845264	乌力吉巴图	M	34	Pancreatic biliary surgery department	2016-06-18	cgu	(Escherichia coli，Staphylococcus aureus，Proteus vulgaris)
61607345	13853756	杨素琴	F	80	Pancreatic biliary surgery department	2016-09-08	cgu	(Enterococcus faecium，Klebsiella pneumoniae，Stenotrophomonas maltophilia，Escherichia coli)
71604143	13856985	刘震	M	62	Gastrointestinal oncology surgery department	2016-06-10	cgu	Undetected
61604456	13886771	王兴	M	51	Pancreatic biliary surgery department	2016-06-06	cgu	No bacterial infection
61605020	13888341	赵红侠	F	50	Pancreatic biliary surgery department	2016-06-26	cgu	No bacterial infection
61604709	13888461	倪润芝	M	53	Gastrointestinal oncology surgery department	2016-06-14	cgu	No bacterial infection
71604298	13896487	王世德	M	62	ICU	2016-06-17	cgu	No bacterial infection
61605621	13943685	张庆霞	F	59	Gastrointestinal oncology surgery department	2016-07-17	cgu	No bacterial infection
71604397	13951551	王雪藻	F	60	Hepatological surgery department	2016-06-22	cgu	Undetected
61608202	13956663	门国发	M	51	Neurology department	2016-10-10	cgu	No bacterial infection
61605149	13958745	刘长贵	M	72	Gastrointestinal oncology surgery department	2016-06-30	cgu	No bacterial infection
61605640	13966409	李春宜	M	76	Department of anus and intestine surgery	2016-07-18	cgu	No bacterial infection
61606065	13990618	李强	M	43	Pancreatic biliary surgery department	2016-07-30	cgu	No bacterial infection
71604793	13997162	张福乾	M	68	Hepatological surgery department	2016-07-09	cgu	Undetected
61605759	14018562	王淑敏	F	73	Pancreatic biliary surgery department	2016-07-21	cgu	No bacterial infection
61605973	14027315	魏景明	M	43	Hepatological surgery department	2016-07-27	cgu	No bacterial infection
71605276	14042029	窦衍山	M	51	Pancreatic biliary surgery department	2016-07-31	cgu	Undetected
61606603	14068897	付宝珍	F	61	Gastrointestinal surgery department	2016-08-15	cgu	(Pseudomonas aeruginosa)
61606669	14084872	王安义	M	81	Pancreatic biliary surgery department	2016-08-17	cgu	No bacterial infection
61606709	14111146	米秋云	F	64	Gastrointestinal surgery department	2016-08-18	cgu	(Bacteroides thetaiotaomicron，Escherichia coli)
61606731	14112205	丁士英	M	66	Gastrointestinal oncology surgery department	2016-08-18	cgu	(Staphylococcus epidermidis)
61607419	14123773	李淑兰	F	51	Gastrointestinal oncology surgery department	2016-09-10	cgu	No bacterial infection
61607152	14127755	潘国义	M	52	Hepatological surgery department	2016-08-31	cgu	No bacterial infection
61606805	14135573	祁洪友	M	80	Pancreatic biliary surgery department	2016-08-20	cgu	(Staphylococcus hominis)
61609139	14137705	戴丽君	F	60	Infectious Disease	2016-11-12	cgu	(Serratia marcescens，Klebsiella pneumoniae，Acinetobacter baumannii，Proteus mirabilis)
61607286	14160864	赵树华	M	56	Gastrointestinal oncology surgery department	2016-09-06	cgu	No bacterial infection
71606057	14167285	徐岩	F	45	Hepatological surgery department	2016-08-30	cgu	Undetected
61608209	14172173	孙忠义	M	53	Pancreatic biliary surgery department	2016-10-11	cgu	(Escherichia coli，Enterococcus faecium)
61607231	14185269	吴永生	M	60	Pancreatic biliary surgery department	2016-09-03	cgu	No bacterial infection
61607764	14195649	赵崇杰	M	56	Otolaryngology department	2016-09-21	cgu	No bacterial infection
61607682	14198882	欧阳臣	M	78	Gastrointestinal oncology surgery department	2016-09-19	cgu	No bacterial infection
61700265	14208145	王培卿	F	68	Gastrointestinal oncology surgery department	2017-01-10	cgu	(Acinetobacter baumannii)
61607821	14222879	刘春	M	62	Pancreatic biliary surgery department	2016-09-23	cgu	No bacterial infection
61607969	14232490	刘长安	M	65	Gastrointestinal oncology surgery department	2016-09-29	cgu	No bacterial infection
61608470	14256025	曹宝丰	M	55	Pancreatic biliary surgery department	2016-10-20	cgu	No bacterial infection
71606845	14270574	项桂英	F	66	Hepatological surgery department	2016-10-04	cgu	Undetected
61608126	14279992	王琳	F	15	Gastrointestinal oncology surgery department	2016-10-07	cgu	No bacterial infection
61609451	14281600	张淑莲	F	70	ICU	2016-11-25	cgu	(Acinetobacter baumannii，Pseudomonas aeruginosa，Escherichia coli)
61608605	14304506	霍庆龙	M	61	Pancreatic biliary surgery department	2016-10-25	cgu	No bacterial infection
61609352	14321056	王君凤	F	56	Pancreatic biliary surgery department	2016-11-20	cgu	(Baeteroides fragilis，Escherichia coli)
61609154	14340902	李景琴	F	63	Pancreatic biliary surgery department	2016-11-13	cgu	No bacterial infection
61608739	14349197	齐秀芝	F	74	Pancreatic biliary surgery department	2016-10-29	cgu	No bacterial infection
61609415	14354148	张凤芝	F	61	Gastrointestinal surgery department	2016-11-23	cgu	No bacterial infection
61609430	14370724	王永全	M	66	Hepatological surgery department	2016-11-24	cgu	(Escherichia coli，Stenotrophomonas maltophilia，Acinetobacter baumannii，Staphylococcus haemolyticus，Proteus vulgaris)
61609478	14394879	何丽秋	F	42	Pancreatic biliary surgery department	2016-11-25	cgu	No bacterial infection
61609602	14412874	姚爱凤	F	54	Hepatological surgery department	2016-11-30	cgu	No bacterial infection
61609288	14413063	罗忠举	M	38	Pancreatic biliary surgery department	2016-11-18	cgu	No bacterial infection
61609386	14419359	刘新雨	F	44	Pancreatic biliary surgery department	2016-11-22	cgu	No bacterial infection
61609259	14422027	于景富	M	57	Pancreatic biliary surgery department	2016-11-17	cgu	No bacterial infection
61700892	14446863	沈洪奎	M	59	Vascular surgery department	2017-02-02	cgu	(Serratia marcescens)
61702354	14447722	王福苓	F	54	Gastrointestinal oncology surgery department	2017-03-27	cgu	No bacterial infection
61610245	14456592	霍庆龙	M	61	Pancreatic biliary surgery department	2016-12-21	cgu	(Pseudomonas aeruginosa，Escherichia coli，Proteus mirabilis)
61609777	14465052	仲崇太	M	84	Gastrointestinal oncology surgery department	2016-12-06	cgu	No bacterial infection
61609840	14469683	杨万义	M	53	Gastrointestinal oncology surgery department	2016-12-08	cgu	(Escherichia coli)
61609718	14473628	盖玉国	M	40	Pancreatic biliary surgery department	2016-12-04	cgu	No bacterial infection
61610040	14491728	孟庆文	M	74	Vascular surgery department	2016-12-14	cgu	(Staphylococcus hominis，Burkholderia cepacia，Acinetobacter baumannii)
61610230	14506236	邱长清	M	60	Pancreatic biliary surgery department	2016-12-21	cgu	No bacterial infection
61700145	14510760	薛世洲	M	59	Gastrointestinal oncology surgery department	2017-01-06	cgu	No bacterial infection
61700259	14515915	张利明	M	54	Hepatological surgery department	2017-01-09	cgu	(Acinetobacter baumannii，Klebsiella pneumoniae，Proteus vulgaris)
61610312	14520713	李书珍	F	81	Department of anus and intestine surgery	2016-12-24	cgu	No bacterial infection
61610320	14534206	伊秀萍	F	59	Pancreatic biliary surgery department	2016-12-24	cgu	No bacterial infection
61700564	14583266	陈洪涛	M	58	Pancreatic biliary surgery department	2017-01-19	cgu	No bacterial infection
61700289	14584834	吴庆祥	M	59	Pancreatic biliary surgery department	2017-01-10	cgu	No bacterial infection
61700697	14607483	王海荣	M	54	Gastrointestinal oncology surgery department	2017-01-23	cgu	(Acinetobacter baumannii，Staphylococcus aureus)
61700984	14659685	韩维云	F	72	Pancreatic biliary surgery department	2017-02-05	cgu	No bacterial infection
61701022	14662663	李斌	M	50	Pancreatic biliary surgery department	2017-02-06	cgu	(Stenotrophomonas maltophilia，Enterococcus faecium)
61701235	14674096	崔仲成	M	87	Pancreatic biliary surgery department	2017-02-14	cgu	No bacterial infection
61701959	14705505	侯丙波	M	44	Pancreatic biliary surgery department	2017-03-12	cgu	No bacterial infection
61701671	14712697	唐平	M	53	Gastrointestinal oncology surgery department	2017-03-01	cgu	No bacterial infection
61702656	14716055	赵春富	M	85	Gastrointestinal oncology surgery department	2017-04-06	cgu	No bacterial infection
61703523	14759051	胡波	F	59	Neurosurgery department	2017-05-07	cgu	(Acinetobacter baumannii，Stenotrophomonas maltophilia，Pseudomonas aeruginosa，Escherichia coli，Klebsiella pneumoniae，Staphylococcus epidermidis)
61702142	14761309	李广云	M	71	ICU	2017-03-19	cgu	No bacterial infection
61702340	14779155	崔丽萍	F	53	Pancreatic biliary surgery department	2017-03-26	cgu	No bacterial infection
71701914	14829915	王宇航	M	16	Hepatological surgery department	2017-03-23	cgu	No bacterial infection
61702440	14830985	杨之春	F	63	Pancreatic biliary surgery department	2017-03-29	cgu	(Bacillus pumilus)
61703097	14841453	夏秀荣	F	81	ICU	2017-04-21	cgu	(Enterococcus faecium，Escherichia coli，Pseudomonas aeruginosa)
61703495	14907554	吕万财	M	53	Hepatological surgery department	2017-05-06	cgu	(Enterococcus faecium，Klebsiella pneumoniae，Enterobacter cloacae，Klebsiella oxytoca)
61703990	6169335	陈明东	M	74	ICU	2017-05-23	cgl	(Enterococcus faecium，Pseudomonas aeruginosa，Staphylococcus lentus，)
71300082	10198818	于桂军	M	36	ICU	2013-01-06	cgl	(Klebsiella oxytoca，Acinetobacter baumannii，Pseudomonas aeruginosa)
61301153	10332437	王桥春	M	88	ICU	2013-02-26	cgl	(Pseudomonas aeruginosa，Klebsiella pneumoniae，Acinetobacter baumannii，Staphylococcus hominis，Escherichia coli)
61304906	10906779	闫巨廷	M	60	Respiratory medicine department	2013-08-08	cgl	(Klebsiella pneumoniae，Viridans streptococci)
61305620	10985342	杜军	M	54	ICU	2013-09-04	cgl	(Klebsiella pneumoniae，Acinetobacter baumannii，Staphylococcus haemolyticus)
71306366	11067124	宋德成	M	72	Department of cardiac surgery	2013-11-12	cgl	(Pseudomonas aeruginosa，Serratia marcescens)
71306671	11156503	李喜亭	M	75	ICU	2013-11-26	cgl	(Staphylococcus saprophytics)
61501226	11578974	范铁军	M	66	Neurosurgery department	2015-02-16	cgl	(Klebsiella pneumoniae，Serratia marcescens)
81400655	11595344	聂延立	F	53	Hepatological surgery department	2014-05-06	cgl	(Acinetobacter baumannii，Klebsiella oxytoca，Proteus mirabilis，Enterococcus faecium，Escherichia coli)
61403750	11663981	顾秀琴	F	76	Department of cardiac surgery	2014-05-21	cgl	No bacterial infection
61405460	11719318	王淑霞	F	62	Department of cardiac surgery	2014-07-15	cgl	(Escherichia coli，Pseudomonas aeruginosa)
61408505	11895280	叶亚建	M	27	Gastrointestinal surgery department	2014-11-04	cgl	(Staphylococcus aureus，Pseudomonas aeruginosa，Enterococcus faecium，Escherichia coli)
61407048	11981004	张宏艳	F	39	Department of gynaecology	2014-09-08	cgl	No bacterial infection
71408251	12144225	梁仁	M	79	Respiratory medicine department	2014-11-25	cgl	(Staphylococcus haemolyticus，Pseudomonas aeruginosa，Acinetobacter baumannii)
61501869	12505238	杨乐荣	M	83	Neurosurgery department	2015-03-16	cgl	(Enterococcus faecium，Pseudomonas aeruginosa，Staphylococcus hominis)
61502220	12526213	周宝玉	M	66	Pancreatic biliary surgery department	2015-03-27	cgl	(Staphylococcus hominis)
71504354	12728353	王晓茹	F	61	Organ transplantation department	2015-06-16	cgl	(Stenotrophomonas maltophilia)
81501594	13055960	刘淑兰	F	75	ICU	2015-09-29	cgl	Undetected
71506557	13056193	孙凤彬	M	61	Pancreatic biliary surgery department	2015-09-02	cgl	Undetected
71606943	13084995	李宝生	M	65	Hepatological surgery department	2016-10-09	cgl	(Escherichia coli，Viridans streptococci)
61507782	13111789	李德功	M	60	Gastrointestinal oncology surgery department	2015-10-21	cgl	No bacterial infection
61704675	13331059	王成徳	M	91	Comprehensive surgical	2017-06-15	cgl	(Enterococcus faecium)
61601052	13519081	陈治明	M	90	Hepatological surgery department	2016-02-06	cgl	No bacterial infection
61608199	13840832	刘德宽	M	74	Department of cardiac surgery	2016-10-10	cgl	No bacterial infection
61605042	13943355	兰凤奇	M	76	Neurosurgery department	2016-06-27	cgl	No bacterial infection
71604634	13953326	屈秀芝	F	63	Vascular surgery department	2016-07-01	cgl	Undetected
81601222	14014942	郭景	M	75	Hepatological surgery department	2016-07-20	cgl	Undetected
71604836	14016192	姚桂芝	F	52	Respiratory medicine department	2016-07-12	cgl	No bacterial infection
71604794	14016307	张国祥	M	64	ICU	2016-07-09	cgl	(Stenotrophomonas maltophilia)
71605138	14039045	王淑杰	F	75	Pancreatic biliary surgery department	2016-07-25	cgl	(Pseudomonas putida，Acinetobacter baumannii)
71606070	14171728	张晶	F	29	Department of gynaecology	2016-08-30	cgl	No bacterial infection
61607984	14293018	尚国忠	M	58	Pancreatic biliary surgery department	2016-09-30	cgl	(Streptococcus mutant)
61609051	14368205	范井祥	M	62	Neurology department	2016-11-09	cgl	(Staphylococcus epidermidis)
61700598	14573236	丁秀琴	F	70	Gastrology department	2017-01-20	cgl	Undetected
71701824	14771306	林洪梅	F	43	Respiratory medicine department	2017-03-20	cgl	(Klebsiella pneumoniae)
61703528	14953770	王喜海	M	56	Respiratory medicine department	2017-05-08	cgl	(Pseudomonas aeruginosa，Acinetobacter baumannii，Serratia marcescens)
81701502	14992857	王萍	F	40	Pancreatic biliary surgery department	2017-09-23	cgl	(Enterococcus faecalis，Staphylococcus aureus，Pseudomonas putida)
61706960	15304798	郭本栽	M	74	Gastrointestinal oncology surgery department	2017-08-24	cgl	(Klebsiella pneumoniae，Pseudomonas aeruginosa，Staphylococcus epidermidis，Acinetobacter baumannii)
61707054	15350323	张洪文	M	61	Pancreatic biliary surgery department	2017-08-27	cgl	No bacterial infection
61706969	15350790	程群	M	56	Neurology department	2017-08-24	cgl	(Klebsiella pneumoniae，Staphylococcus aureus，Pseudomonas aeruginosa)
71707084	15422367	艾家春	M	64	Gastrointestinal surgery department	2017-09-30	cgl	Undetected
61703535	6213625	李金山	M	90	ICU	2017-05-08	cal	(Acinetobacter baumannii，Pseudomonas aeruginosa，Escherichia coli，Enterococcus faecalis)
71408934	7438510	马秀梅	F	60	Pancreatic biliary surgery department	2014-12-21	cal	(Acinetobacter baumannii，Staphylococcus epidermidis)
71302466	7810049	陈钟淑	F	83	Respiratory medicine department	2013-05-08	cal	No bacterial infection
61306162	8051862	范玉芝	F	58	Department of Cardiology	2013-09-27	cal	No bacterial infection
71503034	8295262	张恩惠	M	57	Organ transplantation department	2015-04-23	cal	(Klebsiella pneumoniae)
61306230	8802192	屈乐勇	M	39	Respiratory medicine department	2013-09-29	cal	(Baeteroides fragilis)
61600755	8915785	赵桂琴	F	60	Respiratory medicine department	2016-01-27	cal	(Pseudomonas aeruginosa)
61307527	9870585	刘丽珍	F	72	Department of cardiac surgery	2013-11-27	cal	(Pseudomonas aeruginosa)
71604222	10030340	房敏华	M	84	Respiratory medicine department	2016-06-14	cal	(Pseudomonas aeruginosa，Stenotrophomonas maltophilia，Diphthemid bacillus，Enterococcus faecium，纹带棒杆菌，Burkholderia cepacia)
61208350	10269243	刘子诚	M	29	ICU	2012-12-26	cal	(Klebsiella oxytoca，Acinetobacter baumannii)
71702572	10302612	李伯廷	M	91	Respiratory medicine department	2017-04-20	cal	(Pseudomonas aeruginosa，Acinetobacter baumannii，Serratia marcescens，Klebsiella pneumoniae，Staphylococcus hominis)
61404035	10346452	贺春红	M	46	ICU	2014-05-30	cal	(Acinetobacter baumannii，Staphylococcus epidermidis，Klebsiella pneumoniae)
71301112	10400870	金彬彬	F	32	Respiratory medicine department	2013-03-01	cal	Undetected
81300243	10469290	李英杰	M	56	Respiratory medicine department	2013-03-29	cal	(Acinetobacter baumannii)
61301845	10497130	王淑林	F	72	Respiratory medicine department	2013-03-28	cal	(Staphylococcus epidermidis)
61302854	10586906	石海英	M	56	Respiratory medicine department	2013-05-11	cal	(Staphylococcus hominis，Enterococcus faecium，Staphylococcus haemolyticus，Staphylococcus aureus，Pseudomonas aeruginosa)
71302339	10616684	高庆荣	F	69	Respiratory medicine department	2013-05-01	cal	Undetected
71302857	10646085	王永振	M	74	Respiratory medicine department	2013-05-27	cal	(Staphylococcus aureus，Klebsiella pneumoniae，Staphylococcus hominis，Pseudomonas aeruginosa)
61304789	10851947	孟阳婴儿	F	1	Respiratory medicine department	2013-08-04	cal	No bacterial infection
71304663	10898747	许天家	M	88	Respiratory medicine department	2013-08-22	cal	(Acinetobacter baumannii)
71305651	10973869	李文财	M	63	Department of Cardiology	2013-10-11	cal	(Staphylococcus aureus，Enterococcus faecium)
61306449	11009528	王建国	M	74	Department of Cardiology	2013-10-11	cal	No bacterial infection
61306517	11016567	赵晓阳	M	64	Department of Cardiology	2013-10-14	cal	(Acinetobacter baumannii，Pseudomonas aeruginosa，Staphylococcus aureus)
61308484	11035021	赵乾玮	M	79	Department of Cardiology	2013-12-27	cal	(Enterococcus faecium，Acinetobacter baumannii，Pseudomonas aeruginosa，Staphylococcus aureus)
61307016	11044798	杨海燕	F	62	Department of Cardiology	2013-11-06	cal	No bacterial infection
61306365	11050275	金雅艳	F	59	Department of gynaecology	2013-10-07	cal	No bacterial infection
61306719	11085362	侯炳森	M	1	Orthopedics department	2013-10-23	cal	No bacterial infection
61306976	11105940	陆霞之子	M	1	Orthopedics department	2013-11-04	cal	No bacterial infection
61401136	11341317	田洪菊	F	81	Hepatological surgery department	2014-02-14	cal	(Acinetobacter baumannii，Staphylococcus aureus)
71403359	11558007	符朝喜	M	62	Hepatological surgery department	2014-05-18	cal	No bacterial infection
71402351	11563513	杨爱斌	M	48	Hepatological surgery department	2014-04-10	cal	Undetected
61403586	11603006	张桂琴	F	49	Hepatological surgery department	2014-05-15	cal	(Staphylococcus hominis)
61403218	11630920	李成生	M	61	Hepatological surgery department	2014-05-04	cal	(Staphylococcus aureus，Proteus mirabilis)
71404681	11818394	伊祖耕	M	75	Department of hematopathology	2014-07-13	cal	(Acinetobacter baumannii)
71405156	11845625	单明志	M	71	Department of hematopathology	2014-08-01	cal	Undetected
61405892	11883282	赵国英	F	64	Department of hematopathology	2014-07-31	cal	No bacterial infection
61405960	11901759	贺丽敏	F	56	Department of hematopathology	2014-08-02	cal	(Pseudomonas putida)
71405801	11979307	李素贤	F	79	Department of hematopathology	2014-08-27	cal	(Klebsiella pneumoniae，Enterococcus faecalis，Enterococcus faecium)
71505288	12039781	李芳廷	M	45	Neurosurgery department	2015-07-18	cal	(Escherichia coli，Pseudomonas aeruginosa，Enterococcus faecium，Serratia marcescens，Acinetobacter baumannii，Staphylococcus haemolyticus)
61407747	12042353	马德	M	77	Neurosurgery department	2014-10-04	cal	No bacterial infection
81500332	12174534	邵英伟	M	59	Thoracic surgery department	2015-02-15	cal	(Acinetobacter baumannii，Enterococcus faecium)
71501079	12275726	魏帮超	M	51	Hepatological surgery department	2015-02-10	cal	No bacterial infection
71500675	12388157	邓绍英	F	87	Respiratory medicine department	2015-01-27	cal	(Pseudomonas aeruginosa，Acinetobacter baumannii)
71502033	12547619	段英全	M	51	Vascular surgery department	2015-03-20	cal	Undetected
61503332	12606091	潘国柱	M	52	Department of cardiac surgery	2015-05-09	cal	(Enterococcus faecium)
71504858	12639470	谢桂花	F	68	Department of anus and intestine surgery	2015-07-03	cal	(Enterococcus faecalis，Enterococcus faecium，Pseudomonas aeruginosa，Escherichia coli)
61504688	12827776	张名君	M	55	ICU	2015-06-26	cal	(Escherichia coli)
61506605	12885445	张明举	M	73	Respiratory medicine department	2015-09-07	cal	(Staphylococcus aureus，Acinetobacter baumannii，Klebsiella pneumoniae)
61506907	12908279	钟联书	M	79	Urinary surgery	2015-09-17	cal	No bacterial infection
71505662	12973618	苏文正	M	73	Pancreatic biliary surgery department	2015-08-02	cal	Undetected
61505970	12977720	王丹	F	38	Infectious Disease	2015-08-13	cal	(Klebsiella pneumoniae)
71505807	12979389	吴中生	M	58	Dermatology	2015-08-09	cal	Undetected
71505849	12981702	全光海	M	61	Vascular surgery department	2015-08-08	cal	(Enterococcus faecium，Escherichia coli，Acinetobacter baumannii)
71506304	13034309	苏秀珍	F	90	ICU	2015-08-24	cal	(Staphylococcus epidermidis)
71506802	13075463	孟胤	M	53	ICU	2015-09-11	cal	(Stenotrophomonas maltophilia，Enterococcus faecium，Acinetobacter baumannii)
71708596	13155172	刘全和	M	85	Comprehensive surgical	2017-11-27	cal	No bacterial infection
71507985	13159322	杨洪莲	F	55	Gastrointestinal surgery department	2015-10-24	cal	Undetected
71508643	13204283	李凤琴	F	66	Respiratory medicine department	2015-11-17	cal	No bacterial infection
71508236	13209744	李淑珍	F	84	ICU	2015-11-03	cal	(Acinetobacter baumannii)
61508293	13226265	何明？	M	62	Respiratory medicine department	2015-11-10	cal	(Stenotrophomonas maltophilia)
71508824	13268960	韩东	M	21	Vascular surgery department	2015-11-24	cal	Undetected
71600312	13412369	翟海云	M	68	Hepatological surgery department	2016-01-13	cal	(Staphylococcus aureus，Acinetobacter baumannii)
61600224	13429919	张晓婷之女	F	11	Neonatology department	2016-01-10	cal	No bacterial infection
61601166	13462443	刁传芳	M	85	Respiratory medicine department	2016-02-12	cal	(Burkholderia cepacia，Pseudomonas aeruginosa，Acinetobacter baumannii)
61601425	13541556	刘玉萍	F	55	Infectious Disease	2016-02-21	cal	(Enterococcus faecium)
71601474	13569614	石良国	M	82	Gastrology department	2016-03-01	cal	Undetected
61603453	13590814	许广利	M	69	Department of cardiac surgery	2016-05-02	cal	No bacterial infection
61601983	13620596	高玉霞	F	68	ICU	2016-03-11	cal	(Acinetobacter baumannii，Staphylococcus haemolyticus，Enterococcus faecium)
71603820	13826868	王志强	M	55	Respiratory medicine department	2016-05-27	cal	Undetected
71603629	13852042	金英	F	43	Vascular surgery department	2016-05-19	cal	Undetected
71604326	13899087	王铁夫	M	61	Gastrointestinal surgery department	2016-06-19	cal	Undetected
71604797	13971552	白子兴	M	69	Hepatological surgery department	2016-07-10	cal	Undetected
61606071	14068053	丛德芝	M	45	Vascular surgery department	2016-07-30	cal	No bacterial infection
71606087	14197280	洪玉贤	F	79	ICU	2016-08-31	cal	(Enterococcus faecium，Burkholderia cepacia)
81601799	14391897	王惠云	F	69	Ophthalmology department	2016-11-09	cal	Undetected
71700347	14526338	张俊财	M	46	Pancreatic biliary surgery department	2017-01-13	cal	Undetected
61703738	14642633	李春如	M	84	Neurosurgery department	2017-05-14	cal	( Enterococcus faecium ，Enterococcus faecium，Staphylococcus epidermidis，Staphylococcus cohnii ，Pseudomonas aeruginosa，Enterobacter aerogenes)
71700665	14663779	刘勇	M	59	Gastrointestinal surgery department	2017-01-31	cal	Undetected
71700713	14664694	崔锴	M	34	ICU	2017-02-03	cal	(Acinetobacter baumannii)
71701103	14731224	李素岩	F	65	Vascular surgery department	2017-02-18	cal	(Klebsiella pneumoniae)
71701829	14793847	刘华甡	M	81	Respiratory medicine department	2017-03-20	cal	Undetected
71702279	14840885	高维瑞	M	58	Hepatological surgery department	2017-04-09	cal	Undetected
81700405	14841453	夏秀荣	F	81	ICU	2017-04-14	cal	Undetected
61702642	14900819	王敏	F	43	Pancreatic biliary surgery department	2017-04-06	cal	No bacterial infection
71703185	14953770	王喜海	M	56	Respiratory medicine department	2017-05-15	cal	(Pseudomonas aeruginosa，Acinetobacter baumannii，Serratia marcescens)
61703671	14976055	王勇	M	64	Respiratory medicine department	2017-05-12	cal	(Pseudomonas aeruginosa，Klebsiella pneumoniae，Diphthemid bacillus)
71706414	15004968	尚祖威	M	22	Gastrology department	2017-09-07	cal	Undetected
71703162	15027549	张庆满	M	63	Hepatological surgery department	2017-05-14	cal	Undetected
71706202	15385033	刘心一	M	43	Gastrointestinal surgery department	2017-09-01	cal	Undetected
71706250	15408979	王华	M	68	ICU	2017-09-03	cal	Undetected
61708579	15547756	华文彦	M	68	Hepatological surgery department	2017-10-17	cal	No bacterial infection
61709965	15554545	丁涤萍	F	62	Pancreatic biliary surgery department	2017-12-02	cal	(Escherichia coli，Enterococcus faecium)
81702098	15724702	李宗泉	M	63	Neurology department	2017-12-07	cal	(Escherichia coli，Streptococcus anginosus)
61710516	15757751	李成仁	M	86	ICU	2017-12-18	cal	No bacterial infection
61304082	7454606	赵乐凤	F	76	Department of hematopathology	2013-07-08	ctr	No bacterial infection
71304147	8248533	张群树	M	83	ICU	2013-08-01	ctr	(Klebsiella pneumoniae，Acinetobacter baumannii，Serratia marcescens)
61710434	9329925	杨振环	M	90	Department of Cardiology	2017-12-15	ctr	(Acinetobacter baumannii，Klebsiella pneumoniae，Pseudomonas aeruginosa，Staphylococcus epidermidis)
61406029	9635350	闫春华	F	56	Kidney internal medicine	2014-08-04	ctr	No bacterial infection
61303717	10738110	王波	F	52	ICU	2013-06-19	ctr	(Staphylococcus epidermidis，Acinetobacter baumannii，Staphylococcus cohnii ，Burkholderia cepacia，Escherichia coli，Klebsiella pneumoniae)
61304070	10765585	刘发	M	61	Pancreatic surgery	2013-07-07	ctr	No bacterial infection
71305487	11029716	张策坤	M	43	Vascular surgery department	2013-09-30	ctr	No bacterial infection
61404929	11054855	暴希勇	M	48	ICU	2014-06-27	ctr	No bacterial infection
61406441	11351376	陈洪达	M	69	Department of hematopathology	2014-08-18	ctr	(Enterococcus faecium)
61402105	11423090	王淑芹	F	61	Hepatological surgery department	2014-03-24	ctr	No bacterial infection
61402291	11530965	李昕	M	50	Urinary surgery	2014-03-29	ctr	(Escherichia coli)
61407516	11852951	穆瑶	F	19	Department of hematopathology	2014-09-24	ctr	(Staphylococcus epidermidis，Staphylococcus hominis)
71407689	12107592	崔国华	M	67	Hepatological surgery department	2014-11-05	ctr	Undetected
71505583	12515737	刘桂敏	F	71	Department of rehabilitation medicine	2015-07-30	ctr	(Diphthemid bacillus，Pseudomonas aeruginosa，Enterococcus faecium，Escherichia coli)
81501594	13055960	刘淑兰	F	75	ICU	2015-09-29	ctr	(Enterococcus faecium，Escherichia coli)
61709272	13155350	那宝田	M	89	Comprehensive surgical	2017-11-09	ctr	(Staphylococcus haemolyticus，Enterococcus faecium，Staphylococcus epidermidis)
61508937	13287221	杨宏	M	64	Gastrointestinal oncology surgery department	2015-12-02	ctr	No bacterial infection
61508902	13296837	秦德永	M	52	Gastrointestinal surgery department	2015-12-01	ctr	No bacterial infection
61508931	13325415	王全	M	59	Infectious diseases department	2015-12-02	ctr	No bacterial infection
71600042	13373284	马玉新	F	60	Pancreatic biliary surgery department	2016-01-04	ctr	No bacterial infection
61606582	13401112	孟涛	M	37	Department of hematopathology	2016-08-14	ctr	No bacterial infection
61601715	13527888	梁立伟	M	33	Department of hematopathology	2016-03-02	ctr	No bacterial infection
61602746	13633437	冯敬党	F	54	Department of hematopathology	2016-04-07	ctr	No bacterial infection
61604654	13853756	杨素琴	F	80	Gastrology department	2016-06-13	ctr	(Enterococcus faecium，Klebsiella pneumoniae，Stenotrophomonas maltophilia)
61604657	13902309	孟繁刚	M	35	Pancreatic biliary surgery department	2016-06-13	ctr	(Escherichia coli)
61608239	13914348	林忠华	M	57	Department of hematopathology	2016-10-11	ctr	No bacterial infection
61701816	14006843	阎志毅	M	52	Urinary surgery	2017-03-07	ctr	No bacterial infection
61606430	14065012	王明	F	66	Rheumatism and immunity department	2016-08-10	ctr	No bacterial infection
71606214	14186863	范广波	M	74	Hepatological surgery department	2016-09-06	ctr	Undetected
61607668	14217174	郭健	F	26	Department of hematopathology	2016-09-19	ctr	No bacterial infection
61700347	14442284	李云秋	M	69	Department of cardiac surgery	2017-01-12	ctr	(Stenotrophomonas maltophilia)
61705390	14446863	沈洪奎	M	60	Vascular surgery department	2017-07-07	ctr	(Serratia marcescens)
71608781	14526782	杜淑云	F	75	ICU	2016-12-19	ctr	(Escherichia coli，Acinetobacter baumannii，Enterococcus faecium，Pseudomonas aeruginosa，Burkholderia cepacia，Staphylococcus epidermidis)
71700488	14569402	郑宏亮	M	59	ICU	2017-01-20	ctr	(Klebsiella pneumoniae，Acinetobacter baumannii，Pseudomonas aeruginosa，Stenotrophomonas maltophilia)
71702268	14887075	马根娣	F	86	Respiratory medicine department	2017-04-08	ctr	Undetected
71702942	14951924	王作善	M	62	Hepatological surgery department	2017-05-06	ctr	Undetected
61705666	15215172	王兴邦	M	66	Hepatological surgery department	2017-07-17	ctr	(Enterococcus faecium，Acinetobacter baumannii，Staphylococcus hominis，Staphylococcus epidermidis)
61706416	15226064	王臣	M	54	Kidney internal medicine	2017-08-08	ctr	(Enterococcus faecium，Diphthemid bacillus，Staphylococcus epidermidis，Staphylococcus cohnii )
61707207	15283799	佟正伟	M	55	Department of hematopathology	2017-09-01	ctr	(Staphylococcus hominis)
